# Supplementary material for: Multiple Primary Lung Cancers in Surgical Patients: Revisiting Martini and Melamed 50 Years Later
Source: Cancers (Basel). 2026 Jul 16;18(14):2284. doi: 10.3390/cancers18142284 (PMC13406777; doi:10.3390/cancers18142284)
Supplement: Supplementary file 1 [file cancers-18-02284-s001.zip]

Archive with 1 entries (1 files):
- cancers-4385360-supplementary.pdf
